# Supplementary material for: Pore-Forming Cardiotoxin VVA2 (Volvatoxin A2) Variant I82E/L86K Is an Atypical Duplex-Specific Nuclease
Source: Toxins (Basel). 2022 Jun 6;14(6):392. doi: 10.3390/toxins14060392 (PMC9230820; doi:10.3390/toxins14060392)
Supplement: Supplementary file 1 [file toxins-14-00392-s001.zip]

Archive with 1 entries (1 files):
- toxins-1743836 - Supplementary Material.pdf
